# Supplementary material for: Differences in childhood stress between Neanderthals and early modern humans as reflected by dental enamel growth disruptions
Source: Sci Rep. 2024 May 23;14:11293. doi: 10.1038/s41598-024-61321-x (PMC11116461; doi:10.1038/s41598-024-61321-x)
Supplement: Supplementary file 2 — Supplementary Information. [file 41598_2024_61321_MOESM2_ESM.xlsx]

## Sheet: Sheet1
Individual	Teeth examined	Teeth with hypoplastic defects	Developmental stage(s) with stress events (see Table 1)	Date (in Marine Isotope Stages)	References for dates
Neanderthal
Amud 1	RCx,RP3,RP4,RM1,RM2,RM3,LCx,LP3,LP4,LM1,LM2,LM3,RP4,RM1,RM2,RM3,LCx,LP3,LP4,LM1,LM2,LM3	RP4,RM1,RCx,LP4,LM2,LM3,RM1,RM2,RM3	3,6,7,11	3	Rink et al., 2001
Archi 1	Rdm1,Rdm2,Ldm1,Ldm2			3	Wood, 2011
Arcy-sur-Cure Grotte de l'Hyène 8	LI1,LI2,LCx,LP3,LP4,LM1,LM2,RI1,RI2,RCx,RP4,RM1,RM2,RM3	RP4,LCx,RM1,RM2		3	Leroi-Gourhan, 1958, 1961; Girard, 1978; Leroi-Gourhan, 1988
Arcy-sur-Cure Grotte de l'Hyène 9	LM2			3	Leroi-Gourhan, 1958, 1961; Leroi-Gourhan, 1988
Arcy-sur-Cure Grotte de l'Hyène IVb6 B9 3	RM1	RM1		3	Leroi-Gourhan, 1958, 1961; Leroi-Gourhan, 1988
Arcy-sur-cure Grotte des Fées	RM1			3	Leroi-Gourhan, 1958; Wood, 2011
Arcy-sur-cure Grotte du Renne 5 (Rxb A6 5)	RM2			3-2	Leroi-Gourhan, 1958; David et al., 2001
Arcy-sur-cure Grotte du Renne 21 (61 RXb1c A11.1916)	RM2	RM2		3-2	Leroi-Gourhan, 1958; David et al., 2001
Arcy-sur-cure Grotte du Renne 35 (62 RXc A7.806)	RM1	RM1		3-2	Leroi-Gourhan, 1958; David et al., 2001
Biache-St-Vaast 1	RP3,RP4,RM1,RM2,RM3,LI2, LP3,LP4,LM1,LM2,LM3	RP3,RP4,LI2,LP3,LP4,LM1,LM2	5,6	7	Schwartz and Tattersall, 2002; Rougier, 2003
Combe Grenal 1	RI2,Rdcx,Rdm1,Rdm2,RM1	RI2		4	Garralda and Vandermeersch, 2000; Rougier, 2003
Couvin 1	Rdm2			3	Toussaint et al., 2010
Engis 2	Rdi1,Rdcx, Rdm1,Rdm2,Ldi2 ,Ldcx,Rdm1,Rdm2	Rdi1,Ldi1,Rdm1,Rdm2	1	3	Toussaint and Pirson, 2006
Grotta Breuil 2	LM1			3	Manzi and Passarello, 1995; Alciati et al., 2005; Wood, 2011
Guattari 3	RM1,RM2,RM3,LM1,LM2,LM3	RM2,RM3,LM2,LM3	7,11	5-4	Grün and Stringer, 1991; Fiorenza, 2015
Kebara 2	RCx,RP3,RP4,RM1,RM2,RM3,LP3,LP4,LM1,LM2,LM3	RCx,RP4,RM2,RM3,LP3,LP4,LM1,LM2,LM3	5,6,7,11	4-3	Schwarcz et al., 1989; van Andel and Tzedakis, 1996
Kulna 1	RCx,RP3,RP4,RM1	RCx,RP3,RP4	5,6	3	Oakley et al., 1971; Schwartz and Tattersall, 2002; Svoboda, 2005; Willman, 2016
La Chaise - Abri Bourgois-Delaunay 8	LM1,LM2,LM3	LM1,LM2,LM3		6	Blackwell et al., 1983
La Chaise - Abri Bourgois-Delaunay 9	LP3	LP3		6	Blackwell et al., 1983
La Chaise - Abri Bourgois-Delaunay 10	LI2	LI2		6-5	Blackwell et al., 1983; Condemi, 2001
La Chaise - Abri Bourgois-Delaunay 11	RCx	RCx		6-5	Blackwell et al., 1983; Condemi, 2001
La Chaise - Abri Bourgois-Delaunay 12	LCx			6-5	Blackwell et al., 1983; Condemi, 2001
La Chaise - Abri Bourgois-Delaunay 14	LP4			6-5	Blackwell et al., 1983; Condemi, 2001
La Chaise - Abri Bourgois-Delaunay 15	RCx	RCx		6-5	Blackwell et al., 1983; Condemi, 2001
La Chaise - Abri Bourgois-Delaunay 16	RCx	RCx		6-5	Blackwell et al., 1983; Condemi, 2001
La Chaise - Abri Bourgois-Delaunay 19	Rdcx			6-5	Blackwell et al., 1983
La Chaise - Suard 14	Rdi1,Rdi2,Rdm1,RM1,Ldm1			6-5	Blackwell et al., 1983
La Chaise - Suard S19	RP4			6-5	Blackwell et al., 1983
La Chaise - Suard S33	RI2	RI2		6-5	Blackwell et al., 1983
La Chaise - Suard S35	RP3	RP3		6-5	Blackwell et al., 1983
La Chaise - Suard S36	LM2,LM3	LM2,LM3		6-5	Blackwell et al., 1983
La Chaise - Suard S37	RCx,Rdm1,Rdm2,Ldm1,Ldm2	Ldm2		6-5	Blackwell et al., 1983
La Chaise - Suard S39	Ldi1			6-5	Blackwell et al., 1983
La Chaise - Suard S41	LCx	LCx		6-5	Blackwell et al., 1983
La Chaise - Suard S42	Rdm2			6-5	Blackwell et al., 1983
La Chaise - Suard S43	RM3			6-5	Blackwell et al., 1983
La Chaise - Suard S44	Ldm1			6-5	Blackwell et al., 1983
La Chaise - Suard S45	Ldcx			6-5	Blackwell et al., 1983
La Ferrassie 2	RI1,RI2,RCx,RP3,RP4,RM1	RP3,RP4		3	Guérin et al., 2015
La Ferrassie 8	Rdm1,Ldm1	Rdm1,Ldm1		4-3	Guérin et al., 2015
La Quina 5	RI2,RCx,RP3,RP4,RM1,RM2,RM3,LI2,LCx,LP3,LP4,LM1,LM2,LM3,RP3,RP4,RM1,RM2,RM3,LCx,LP3,LP4,LM1,LM2,LM3	RI2,RCx,RP3,RP4,RM2,RM3,LI2,LCx,LP3,LP4,LM2,RP3,RP4,RM1,RM2,RM3,LCx,LP3,LP4,LM2	4,5,6,7	4-3	Verna et al., 1998; Jelinek, 2013
La Quina 18	Rdm2,RM1,Ldm2,LM1	LM1		4-3	Jelinek, 2013
La Quina 20	LM2,LM3	LM2		4	Verna et al., 1998; Jelinek, 2013
La Quina QK 1006-1684	Rdm1			4-3
Le Moustier 1	RI1,RI2,RCx,RP3,RP4,RM1,RM2,RM3,LI2,LCx,LP3,LP4,LM1,LM2,LM3,RI1,RI2,RCx,RP3,RP4,RM1,RM2,RM3,LI1,LI2,Ldcx,LP3,LP4,LM1,LM2,LM3	RI2, RCx,RP4,RP3,RM1,RM2,LI2,LCx,LP3,LP4,LM1,LM2,RI1,RI2,RCx,RP3,RP4,RM1,RM2,LI1,LI2,LP3,LP4,LM1,LM2	3,4,5,6	3	Valladas et al., 1986; Mellars and Grün, 1991
Le Petit Puymoyen 1	LP3,LP4,LM1,LM2	LP3,LP4	6	4-3	Quam et al., 2011
Le Petit Puymoyen 2	LM1,LM2,LM3	LM1,LM2		4-3	Quam et al., 2011
Le Petit Puymoyen 3	RCx,RP3,RM1	RCx,RP3,RM1	6	4-3	Granat and Peyre, 2010; Quam et al., 2011
Le Petit Puymoyen 4	RM2,RM3	RM2		4-3
Malarnaud 1	RM1			5-4	Oakley et al., 1971
Monsempron 1	LCx,LP3,LP4	LCx		4	Oakley et al., 1971
Monsempron 3	RI2,RCx,RP3,RP4,RM1,RM2	RI2,RCx,RP3,RP4,RM2		4	Oakley et al., 1971
Monsempron 4	LCx	LCx		4	Oakley et al., 1971
Montmaurin	RM3			7-6	Crégut-Bonnoure et al., 2010; Vialet et al., 2018
Ochoz 1	RI1,RI2,RCx,RP3,RP4,RM1,RM2,LI1,LI2,LCx,LP3,LP4,LM1,LM2,LM3	RI2,RCx,RP3,RP4,LP3,LP4,LI2,LCx	3,4,5,6	3	Vlcek, 1969; Oakley et al., 1971; Musil, 2010
Pech de l'aze 1	Rdi1,Rdcx,Rdm1,Rdm2,Ldi1,Ldcx,Ldm2,Rdi1,Rdi2,Rdcx,Rdm1,Rdm2,LM2	Rdi1,Ldi1,Rdm1,LM2		3	Soressi et al., 2007
Roc de Marsal 1	Rdi1,Rdi2,Rdm1,Rdm2,Ldi1,Ldi2,Ldcx,Ldm2,Rdi1,Rdi2,Rdcx,Rdm1,Rdm2,Ldi1,Ldi2,Ldcx,Ldm1,Ldm2,LM2	Ldcx,LM2		4	Skinner, 2011
Rochelot 1	RCx,RM2,LM2,LCx,LP3,LP4	LP3,LP4,RCx,RM2,LM2	4,6	4	Tournepiche et al., 1996
Saccopastore 1	RP4,RM2,RM3,LP4,LM1,LM2,LM3	RP4,LP4	6	7	Marra et al., 2015
Saccopastore 2	RP4,RM1,RM2,RM3,LP4,LM1,LM2,LM3	RP4,RM3,RM2,LP4,LM2,LM3	7	7	Marra et al., 2015
Saint Césaire 1	RI1,RI2,RCx,RP3,RP4,RM1,RM2,RM3,LI2,RI1,RI2,RCx,LCx,RP3,RP4,RM1,RM2,RM3,LI1,LI2,	RCx,RP3,RP4,RM1,RM2,LI2,RP3,RP4,RM1,RM2	3,4,5,6,7	3	Mercier et al., 1991; Schwartz and Tattersall, 2002; Morin, 2008; Hublin et al., 2012; Morin, 2012
Scladina 1	RI1,RI2,RCx,Rdm1,Rdm2,RM1,RM2,LI2,LCx,RI1,RCx,RP3,Rdm2,RM1,RM2,LI2,LM1,LM2	Rdm2,LM1		5	Toussaint et al., 2014
Spy 1	RCx,RP3,RP4,RM1,RM2,RM3,LCx,LP3,LP4,RI2,RCx,RP3,RP4,RM1,RM2,RM3,LCx,LP3,LP4,LM1,LM2 LM3	RCx,RP3,RP4,RM1,RM2,LCx,LP3,LP4,RCx,RM1,RM2,LCx,LP3,LP4,LM1,LM2	3,4,5,6,7	3	Semal et al., 2009; Germonpré et al., 2012
Subalyuk 1	LI1,LI2,LCx,LP4,LM1,LM2,LM3,RP3			4-3	Schwartz and Tattersall, 2002; Mester et al., 2023
Subalyuk 2	Rdi2,RI1,RI2,Rdcx,Rdm1,Rdm2,Ldcx,Ldm1,Ldm2,M	RI1,Rdm1		4-3	Schwartz and Tattersall, 2002; Mester et al., 2023
Tabun 1	RI1,RCx,RP3,RP4,RM1,RM2,LI2,LCx,LP4,LM1,LM2,LM3,RI1,RI2,RCx,RP3,RP4,RM1,RM2,RM3,LI1,LI2,LCx,LP3,LP4,LM1,LM2,LM3	RP4,RM3,RM2,RP4,LI2,LP4	7	6-5	Grün and Stringer, 2000; Grün and Stringer, 2023
Tabun 2	RI2,RCx ,RP3,RP4,RM2,RM3,LCx,LP3,LP4,LM2,LM3	RI2,RCx,RP3,RP4,RM2,RM3,LCx,LP3,LP4,LM2,LM3		6-5	Jelinek et al., 1973; Mercier and Valladas, 2003; Schwartz and Tattersall, 2003
Tabun BC7	RM1,RM2,LM2,LM3	LM2,LM3		5	Coppa et al., 2005
Tabun Series I (Layer B) HPM 46-49-60/N7453	RP4,RM2	RP4		3
Vindija 11.39/206 - Vi75 G3	RM1,RM2,RM3	RM2,RM3		3	Higham et al., 2006
Vindija 11.40a-Vi76/265 G3	LM1			3	Higham et al., 2006
Vindija 11.45/231 - Vi76 G3	LM1,LM2,LM3	LM3		3	Higham et al., 2006
Vindija 11.46/259-Vi77 G3	LM2			3	Higham et al., 2006
Vindija 12.1/229-1976/ 299	RM2			3	Wild et al., 2001
Upper Paleolithic Modern Humans
Abri Pataud 1	RM1,RM2,RM3,LP3,LP4,LM1,LM2,LM3,RP3,RM1,RM2,RM3,LP3,LM1,LM2 ,LM3	LM1,LM2,RM3		2	Higham et al., 2011; Henry-Gambier et al., 2013b
Abri Pataud P6	Rdm1,Rdm2	Rdm1		2	Higham et al., 2011; Henry-Gambier et al., 2013b
Blanchard 1	RM3			3	Pelegrin and O 'Farrell, 2005; Bourrillon et al., 2018
Brno 1	RP3,RP4,RM1,RM2,RM3,LI1,LI2,LCx,LP3,LP4,LM2,LM3			2	Svoboda et al., 2002
Cro-Magnon 2	RM1,RM2			2	Henry-Gambier et al., 2013a
Dolní Věstonice 3	RI1,RI2,RCx,RP3,RP4,RM1,RM2,RM3,LI2,LCx,LP3,LP4,LM1,LM2,LM3,LI1,LI2,LCx,LP3,LP4,LM1,LM2,RI1 ,RI2,RCx ,RP3,RP4,RM1,RM2,RM3	RI2		2	Mason et al., 1994; Trinkaus and Svoboda, 2006; Antoine et al., 2013
Dolní Věstonice 13	RP4,RM1,RM2,RM3,LI2,LP3,LP4,LM1,LM2,LM3,RI1,RI2,RCx,RP3,RP4,RM1,RM2,RM3,LI1,LI2,LCx,LP3,LP4,LM1,LM2,LM3	LP3,RP3,RP4	6	2	Mason et al., 1994; Trinkaus and Svoboda, 2006; Antoine et al., 2013
Dolní Věstonice 14	RI1,RI2,RCx,RP3,RP4,RM1,RM2,RM3,LI2,LCx,LP3,LP4,LM1,LM2,LM3,RI1,RI2,RCx,RP3,RP4,RM1,RM2,RM3,LI1,LI2,LCx,LP3,LP4,LM1,LM2,LM3	RI2,LI2,LCx	4	2	Mason et al., 1994; Trinkaus and Svoboda, 2006; Antoine et al., 2013
Dolní Věstonice 15	RI1,RI2,RCx,RP3,RP4,RM1,RM2,RM3,LI2,LCx,LP3,LP4,LM1,LM2,LM3,RI1,RI2,RCx,RP3,RP4,RM1,RM2,RM3,LCx,LP3,LP4,LM1,LM2,LM3,	RI1,RM2,LI2,LCx,LM1,LM2,RCx,RM1,LCx,LM1,	3,6,8	2	Mason et al., 1994; Trinkaus and Svoboda, 2006; Antoine et al., 2013
Dolní Věstonice 16	RM2,RM3,LM2,LM3,LM2,RM2			2	Mason et al., 1994; Trinkaus and Svoboda, 2006; Antoine et al., 2013
Dolní Věstonice 32	LM3			2	Mason et al., 1994; Trinkaus and Svoboda, 2006; Antoine et al., 2013
Dolní Věstonice 36	Rdi1			2	Mason et al., 1994; Trinkaus and Svoboda, 2006; Antoine et al., 2013
Dolní Věstonice 37	LM2	LM2		2	Mason et al., 1994; Trinkaus and Svoboda, 2006; Antoine et al., 2013
Estelas	Rdm1,Rdm2,RM1,Ldm1,Ldm2,LM1	RM1,Ldm2,LM1		3-2?	Bailey et al., 2016; Brophy et al., 2021
Farincourt	RI1,RI2,RCx,RP3,RP4,RM1,RM2,LI1,LI2,LCx,LP3,LP4,LM1,LM2,LM3	RI1,RI2,RCx,RP3,RP4,RM1,LI1,LI2,LCx,LP3,LP4,LM1,LM3	3,4,5,6	2	Joffroy and Mouton, 1946; Oakley et al., 1971; David, 1996
Fontéchevade 4-5	Ldm2			3	Chase et al., 2007; Chase et al., 2009
Grimaldi - Barma Grande 1	RM2			2	Formicola et al., 2004; Alciati et al., 2005
Grimaldi - Barma Grande 2	RM1,RM2,RM3,LM2			2	Formicola et al., 2004; Alciati et al., 2005
Grimaldi - Barma Grande 3	LM1,LM2	LM2		2	Formicola et al., 2004; Alciati et al., 2005
Grimaldi - Barma Grande 4	LP4,LM1,LM2, ,RM1,RM2,LM1,LM2	LP4,LM1,LM2,RM2,LM2	7	2	Formicola et al., 2004; Alciati et al., 2005
Grimaldi - Barma Grande 5	RM2,RM3,LM1,LM2,LM3,LM1,LM2,LM3	LM3		2	Formicola et al., 2004; Alciati et al., 2005
Grimaldi - Barma Grande 16692	LM1	LM1		2	Formicola et al., 2004; Alciati et al., 2005
Grimaldi - Barma Grande 16693	LM3			2	Formicola et al., 2004; Alciati et al., 2005
Grimaldi - Barma Grande 16695	RM2			2	Formicola et al., 2004; Alciati et al., 2005
Grimaldi - Barma Grande 16696	RM2			2	Formicola et al., 2004; Alciati et al., 2005
Grimaldi - Barma Grande 16697	LM2			2	Formicola et al., 2004; Alciati et al., 2005
Grimaldi - Barma Grande 16698	RM2			2	Formicola et al., 2004; Alciati et al., 2005
Grimaldi - Barma Grande 16699	RM3			2	Formicola et al., 2004; Alciati et al., 2005
Isturitz 105	RI2,RP3,RM2,RM3,LM2,LM3	RI2,RP3,RM3,LM2		2	Szmidt et al., 2010; Müller and Reiche, 2011
Isturitz 106	LM1	LM1		2	Szmidt et al., 2010; Müller and Reiche, 2011
Isturitz 107	LM3			2	Szmidt et al., 2010; Müller and Reiche, 2011
Isturitz 115	RI2,RP3,RM2,RM3,LM2,LM3	RI2,RP3,RM3,LM2	6	2	Henry-Gambier and Houët, 1993; Szmidt et al., 2010; Müller and Reiche, 2011
Isturitz 116	Rdm1,Rdm2	Rdm1,Rdm2		2	Szmidt et al., 2010; Müller and Reiche, 2011
Isturitz 118	Rdm1,Rdm2	Rdm2		2	Szmidt et al., 2010; Müller and Reiche, 2011
Isturitz 119	Rdm2,Ldm2			2	Szmidt et al., 2010; Müller and Reiche, 2011
Isturitz (no number)	Rdm2,RM1	RM1		2	Szmidt et al., 2010; Müller and Reiche, 2011
La Madeleine 1	LM1,LM2			1	Gambier et al., 2000
La Madeleine 4	Ldi1,Ldi2,Ldcx,Ldm2,RCx,RM1,RCx,Ldi1,Ldi2,Ldcx,Ldm1,Ldm2,LI1,LI2,LCx,LM1,LM2	Ldi1,Ldi2,Ldcx,Ldm2,LI1,LI2,Ldcx,Ldm2,LM1	3,4	2-1	Gambier et al., 2000; Vanhaeren and d'Errico, 2001; Pinilla et al., 2016
Labatut (Castelmerle) 1	LM3			3
Lachaud 3	RM1,RM2,RM3,LM1,LM2	RM1,RM2,LM1,LM2	2,3,6	3-2	Cheynier, 1953; Ferembach, 1957; Cheynier, 1965
Lachaud 5	RI1,RI2,RCx,RP3,RP4,RM1,RM2,LI1,LI2,LCx,LP3,LP4,LM1,LM2	RI1,RI2,RCx,RP3,RM1,RM2,LI1,LI2,LCx,LM1,LM2	3,4	3-2	Cheynier, 1953; Ferembach, 1957; Cheynier, 1965
Lachaud 4	RI2,LI2	RI1,LI1	3,4	3-2	Cheynier, 1953; Ferembach, 1957; Cheynier, 1965
Laugerie Basse	RI1,RI2,LI2,LP3,Ldm2,LM1,LM2,RI1,RI2,RCx,RP3,Rdm2,RM1,RM2 ,LI1,LI2,LCx,LP3,Ldm2,LM1,LM2	RI1,RI2,LI2,LP3,LM1,LM2, RI1,RI2,RCx,RM1,LM2,LI1,LI2,LCx	3,4	2	Gambier et al., 2000
Les Rois 1	RM1	RM1		3-2	Dujardin and Tymula, 2005; Ramirez Rozzi et al., 2009
Les Rois 2	RI1,RI2,RCx,RP3,RP4,LI1,LI2	RI1,RI2,RCx,LI1,LI2	3,4	3-2	Dujardin and Tymula, 2005; Ramirez Rozzi et al., 2009
Les Rois 3	LI2	LI2		3-2	Dujardin and Tymula, 2005; Ramirez Rozzi et al., 2009
Les Rois 4	LI2	LI2		3-2	Dujardin and Tymula, 2005; Ramirez Rozzi et al., 2009
Les Rois 5	LI1	LI1		3-2	Dujardin and Tymula, 2005; Ramirez Rozzi et al., 2009
Les Rois 7	LCx	LCx		3-2	Dujardin and Tymula, 2005; Ramirez Rozzi et al., 2009
Les Rois 10	LCx	LCx		3-2	Vallois, 1958; Dujardin and Tymula, 2005; Ramirez Rozzi et al., 2009
Les Rois 11	LI2	LI2		3-2	Dujardin and Tymula, 2005; Ramirez Rozzi et al., 2009
Les Rois 20	LM2			3-2	Dujardin and Tymula, 2005; Ramirez Rozzi et al., 2009
Les Rois 21	RM1	RM1		3-2	Dujardin and Tymula, 2005; Ramirez Rozzi et al., 2009)
Les Rois 23	RM2			3-2	Dujardin and Tymula, 2005; Ramirez Rozzi et al., 2009
Mas d'Azil	Ldm2	Ldm2		3-2	Wood, 2011; Langlais et al., 2012
Mladeč 1	LM1,RM1			3-2	Svoboda et al., 2002; Wild et al., 2005; Jelinek, 2012
Mladeč 2	RM1,LM1,LM2,LM3	RM1,LM1,LM2	3	3-2	Svoboda et al., 2002; Wild et al., 2005; Jelinek, 2012
Mladeč 8	LM2			3-2	Svoboda et al., 2002; Wild et al., 2005; Jelinek, 2012
Mladeč 10	RM3			3-2	Svoboda et al., 2002; Wild et al., 2005; Jelinek, 2012
Pavlov 1	RI1,RI2,RCx,RP3,RP4,RM1,RM2,LI2,LCx,LP3,LP4,LM1,LM2,RI1,RI2,RCx,RP4,RM1,RM2,LI1,LI2,LP3,LP4,LM1,LM2,LM3,	RCx		2	Trinkaus and Svoboda, 2006; Fewlass et al., 2019
Pavlov 2	RP4,RM1,RM2,LP3,LP4,LM1,LM2	LM2		2	Trinkaus and Svoboda, 2006; Fewlass et al., 2019
Pavlov 3	RCx,RP3,RP4,RM1	RCx,RP4,RM1	3	2	Trinkaus and Svoboda, 2006; Fewlass et al., 2019
Pavlov 5	RI1,LI1			2	Trinkaus and Svoboda, 2006; Fewlass et al., 2019
Pavlov 6	Ldm2,LM2	Ldm2		2	Trinkaus and Svoboda, 2006; Fewlass et al., 2019
Pavlov 7	Ldm2			2	Trinkaus and Svoboda, 2006; Fewlass et al., 2019
Pavlov 9	Rdm2			2	Trinkaus and Svoboda, 2006; Fewlass et al., 2019
Pavlov 10	Rdm2			2	Trinkaus and Svoboda, 2006; Fewlass et al., 2019
Pavlov 11	Rdm1			2	Trinkaus and Svoboda, 2006; Fewlass et al., 2019
Pavlov 12	Rdm2			2	Trinkaus and Svoboda, 2006; Fewlass et al., 2019
Pavlov 13	Rdm2			2	Trinkaus and Svoboda, 2006; Fewlass et al., 2019
Pavlov 14	Ldcx			2	Trinkaus and Svoboda, 2006; Fewlass et al., 2019
Pavlov 16	Rdi2			2	Trinkaus and Svoboda, 2006; Fewlass et al., 2019
Pavlov 17	Rdi2			2	Trinkaus and Svoboda, 2006; Fewlass et al., 2019
Pavlov 18	Ldi2			2	Trinkaus and Svoboda, 2006; Fewlass et al., 2019
Pavlov 20	LM3			2	Trinkaus and Svoboda, 2006; Fewlass et al., 2019
Pavlov 22	LI2	LI2		2	Trinkaus and Svoboda, 2006; Fewlass et al., 2019
Pavlov 23	LI1	LI1		2	Trinkaus and Svoboda, 2006; Fewlass et al., 2019
Pavlov 25	RI1			2	Trinkaus and Svoboda, 2006; Fewlass et al., 2019
Pavlov 28	LM3			2	Trinkaus and Svoboda, 2006; Fewlass et al., 2019
Predmostí 30	RM1,RM2,LM1,LM2,LM3	RM1,RM2,LM1,LM2,LM3	4,8	2	Jöris and Weninger; Svoboda, 2008
Predmostí 26	RM1,RM2,RM3			2	Jöris and Weninger; Svoboda, 2008
Saint-Germain-la-Rivière STG4	LM2			2	Gambier et al., 2000; Drucker and Henry-Gambier, 2005; Vanhaeren and d’Errico, 2005; Langlais et al., 2015
Saint-Germain-la-Rivière STG5	RI1,RI2,Rdcx,Rdm1,Rdm2,RM1,LI1,LI2,Ldcx,Ldm1,Ldm2,LM1	RI1,RI2,RM1,LI1,LI2,LM1	3	2	Gambier et al., 2000; Drucker and Henry-Gambier, 2005; Vanhaeren and d’Errico, 2005; Langlais et al., 2015
Saint-Germain-la-Rivière STG6	RI1,RI2,Rdm1,Rdm2,RM1,LI1,LI2,Ldm1,Ldm2,LM1	RI1,RI2,RM1,LI1,LI2,LM1	3	2	Gambier et al., 2000; Drucker and Henry-Gambier, 2005; Vanhaeren and d’Errico, 2005; Langlais et al., 2015
Saint-Germain-la-Rivière STG7	Rdm1,Rdm2,RM1,Ldm2,LM1,Ldcx,Ldm1,Ldm2,LM1,LM2	LM1,RM1	4	2	Gambier et al., 2000; Drucker and Henry-Gambier, 2005; Vanhaeren and d’Errico, 2005; Langlais et al., 2015
Saint-Germain-la-Rivière 1970-7-1 + 1970-7-2	RM1,RM2	RM2		2	Gambier et al., 2000; Drucker and Henry-Gambier, 2005; Vanhaeren and d’Errico, 2005; Langlais et al., 2015
Saint-Germain-la-Rivière 1970-7-3	RM2	RM2		2	Gambier et al., 2000; Drucker and Henry-Gambier, 2005; Vanhaeren and d’Errico, 2005; Langlais et al., 2015
Saint-Germain-la-Rivière 1970-7-4	di			2	Gambier et al., 2000; Drucker and Henry-Gambier, 2005; Vanhaeren and d’Errico, 2005; Langlais et al., 2015
Saint-Germain-la-Rivière 1970-7-5	RCx	RCx		2	Gambier et al., 2000; Drucker and Henry-Gambier, 2005; Vanhaeren and d’Errico, 2005; Langlais et al., 2015
Saint-Germain-la-Rivière 1970-7-8	dc			2	Gambier et al., 2000; Drucker and Henry-Gambier, 2005; Vanhaeren and d’Errico, 2005; Langlais et al., 2015
Saint-Germain-la-Rivière 1970-7-11	RM2	RM2		2	Gambier et al., 2000; Drucker and Henry-Gambier, 2005; Vanhaeren and d’Errico, 2005; Langlais et al., 2015
Saint-Germain-la-Rivière 1970-7-12	LCx	LCx		2	Gambier et al., 2000; Drucker and Henry-Gambier, 2005; Vanhaeren and d’Errico, 2005; Langlais et al., 2015
Saint-Germain-la-Rivière 1970-7-15	RI1	RI1		2	Gambier et al., 2000; Drucker and Henry-Gambier, 2005; Vanhaeren and d’Errico, 2005; Langlais et al., 2015
Saint-Germain-la-Rivière 1970-7-16	LCx	LCx		2	Gambier et al., 2000; Drucker and Henry-Gambier, 2005; Vanhaeren and d’Errico, 2005; Langlais et al., 2015
Saint-Germain-la-Rivière 1970-7-19	RP3	RP3		2	Gambier et al., 2000; Drucker and Henry-Gambier, 2005; Vanhaeren and d’Errico, 2005; Langlais et al., 2015
Saint-Germain-la-Rivière1970-7-20	RP4	RP4		2	Gambier et al., 2000; Drucker and Henry-Gambier, 2005; Vanhaeren and d’Errico, 2005; Langlais et al., 2015
Saint-Germain-la-Rivière 1970-7-21	LM2	LM2		2	Gambier et al., 2000; Drucker and Henry-Gambier, 2005; Vanhaeren and d’Errico, 2005; Langlais et al., 2015
Solutré	Rdi2,Rdcx,Rdm2,Ldm1,Ldm2	Ldm2		2	Montet-White et al., 2002
Zafarraya Z7	LP4,LM1,LM2,LM3			2	Barroso Ruiz et al., 2006
Zafarraya Z13	RM2			2	Barroso Ruiz et al., 2006
Zafarraya Z21	RP4,RM1,RM2,RM3			2	Barroso Ruiz et al., 2006
Zafarraya Z25	RM1			2	Barroso Ruiz et al., 2006
References
Alciati G, Delfino VP, Vacca E, editors. 2005. Catalogue of Italian Fossil Human Remains: Istituto Italiano di Antropologia.
Antoine P, Rousseau D-D, Degeai J-P, Moine O, Lagroix F, Kreutzer S, Fuchs M, Hatté C, Gauthier C, Svoboda J.A et al. 2013. High-resolution record of the environmental response to climatic variations during the Last Interglacial–Glacial cycle in Central Europe: the loess-palaeosol sequence of Dolní Věstonice (Czech Republic). Quaternary Science Reviews 67:17–38.
Bailey SE, Benazzi S, Buti L, Hublin J-J. 2016. Allometry, merism, and tooth shape of the lower second deciduous molar and first permanent molar. American Journal of Physical Anthropology 159:93–105.
Barroso Ruiz C, Lumley MA de, Caparrós M, Verdu Bermejo L. 2006. Les restes humaines néandertalins et Homo sapiens de la grotte du Boquete de Zafarraya. In: Barroso Ruiz C, Lumley H de, editors. La grotte du Boquete de Zafarraya, Málaga, Andalousie: Tome 1. [Andalusia, Spain]: Junta de Andalucía, Consejería de Cultura. p 1167–1396.
Blackwell B, Schwarcz HP, Debénath A. 1983. Absolute dating of hominids and palaeolithic artifacts of the cave of La Chaise-de-Vouthon (Charente), France. Journal of Archaeological Science 10:493–513.
Bourrillon R, White R, Tartar E, Chiotti L, Mensan R, Clark A, Castel J-C, Cretin C, Higham T, Morala A et al. 2018. A new Aurignacian engraving from Abri Blanchard, France: Implications for understanding Aurignacian graphic expression in Western and Central Europe. Quaternary International 491:46–64.
Brophy JK, Moggi-Cecchi J, Matthews GJ, Bailey SE. 2021. Comparative morphometric analyses of the deciduous molars of Homo naledi from the Dinaledi Chamber, South Africa. American Journal of Physical Anthropology 174:299–314.
Chase PG, Debénath A, Dibble HL, McPherron SP, Schwarcz HP, Stafford TW, Tournepiche J-F. 2007. New dates for the Fontéchevade (Charente, France) Homo remains. Journal of Human Evolution 52:217–221.
Chase PG, Schwarcz HP, Stafford TWJ, (Keine Angabe). 2009. Radiometric Dates. In: Chase PG, editor. The cave of Fontéchevade: Recent excavations and their paleoanthropological implications. Cambridge: Cambridge Univ. Press. p 117–126.
Cheynier A. 1953. Stratigraphie de l’abri Lachaud et les cultures des bords abattus. Archivo de Prehistoria Levantina 4.
Cheynier A. 1965. L’abri Lachaud à Terrasson (Dordogne): Presses universitaires de France.
Condemi S. 2001. Les néandertaliens de La Chaise (abri Bourgeois-Delaunay). Paris: Éd. du Comité des Travaux Historiques et Scientifiques. 178 p.
Coppa A, Grün R, Stringer CB, Eggins S, Vargiu R. 2005. Newly recognized Pleistocene human teeth from Tabun Cave, Israel. Journal of Human Evolution 49:301–315.
Crégut-Bonnoure E, Boulbes N, Guérin C, Pernaud J, Tavoso A, Cammas R. 2010. Le contexte géomorphologique et faunique de l’homme de Montmaurin (Haute-Garonne). Préhistoires méditerranéennes:35–85.
David F, Connet N, Girard M, Lhomme V, MISKOVSKY J-C, Roblin-Jouve A. 2001. Le Châtelperronien de la grotte du Renne à Arcy-sur-Cure (Yonne). Données sédimentologiques et chronostratigraphiques. Bulletin de la Société préhistorique française 98:207–230.
David S. 1996. La fin du Paléolithique supérieur en Franche-Comté environnement, cultures, chronologie. galip 38:111–248.
Drucker DG, Henry-Gambier D. 2005. Determination of the dietary habits of a Magdalenian woman from Saint-Germain-la-Rivière in southwestern France using stable isotopes. Journal of Human Evolution 49:19–35.
Dujardin V, Tymula S. 2005. Relecture chronologique de sites paléolithiques et épipaléolithiques anciennement fouillés en Poitou-Charentes. bspf 102:771–788.
Ferembach D. 1957. Les restes humains de l’abri Lachaud. bmsap 8:61–80.
Fewlass H, Talamo S, Kromer B, Bard E, Tuna T, Fagault Y, Sponheimer M, Ryder C, Hublin J-J, Perri A et al. 2019. Direct radiocarbon dates of mid Upper Palaeolithic human remains from Dolní Věstonice II and Pavlov I, Czech Republic. Journal of Archaeological Science: Reports 27:102000.
Fiorenza L. 2015. Reconstructing diet and behaviour of Neanderthals from Central Italy through dental macrowear analysis. JASS 93:119–133.
Formicola V, Pettitt PB, Del Lucchese A. 2004. A Direct AMS Radiocarbon Date on the Barma Grande 6 Upper Paleolithic Skeleton. Current Anthropology 45:114–118.
Gambier D, Valladas H, Tisnérat-Laborde N, Arnold M, Bresson F. 2000. Datation de vestiges humains présumés du Paléolithique supérieur par la méthode du Carbone 14 en spectrométrie de masse par accélérateur / Accelerator mass spectrometry radiocarbon dates of human remains from Upper Palaeolithic. Paléo, Revue d’Archéologie Préhistorique 12:201–212.
Garralda M-D, Vandermeersch B. 2000. Les Néandertaliens de la grotte de Combe-Grenal (Domme, Dordogne, France) / The Neanderthals from Combe-Grenal cave (Domme, Dordogne, France). pal 12:213–259.
Germonpré M, Udrescu M, Fiers E. 2012. The fossil mammals of spy. Anthropologica et Praehistorica 123:289–327.
Girard C. 1978. Les industries moustériennes de la grotte de l’Hyène à Arcy-sur-Cure (Yonne). Gallia Préhistoire 11:0.
Granat J, Peyre E. 2010. Les dents fossiles de Petit-Puymoyen, des descriptions de Siffre à nos jours. Actes. Société française d'histoire de l'art dentaire:31–37.
Grün R, Stringer C. 2000. Tabun revisited: revised ESR chronology and new ESR and U-series analyses of dental material from Tabun C1. Journal of Human Evolution 39:601–612.
Grün R, Stringer C. 2023. Direct dating of human fossils and the ever-changing story of human evolution. Quaternary Science Reviews 322:108379.
Grün R, Stringer CB. 1991. Electron spin resonance dating and the evolution of modern humans. Archaeometry 33:153–199.
Guérin G, Frouin M, Talamo S, Aldeias V, Bruxelles L, Chiotti L, Dibble HL, Goldberg P, Hublin J-J, Jain M et al. 2015. A multi-method luminescence dating of the Palaeolithic sequence of La Ferrassie based on new excavations adjacent to the La Ferrassie 1 and 2 skeletons. Journal of Archaeological Science 58:147–166.
Henry-Gambier D, Houët F. 1993. France Upper Palaeolithic. Brussels: Laboratory of Anthropology and Human Genetics, Université Libre de Bruxelles.
Henry-Gambier D, Nespoulet R, Chiotti L. 2013a. An Early Gravettian cultural attribution for the human fossils from the Cro-Magnon rock shelter (Les Eyzies-de-Tayac, Dordogne). pal:121–138.
Henry-Gambier D, Vilotte Sébastien, Beauval C, Bruzek J, Grimaud-Hervé D. 2013b. Les vestiges humains un assemblage original. In: Nespoulet R, editor. Le gravettien final de l'abri Pataud (Dordogne, France): Fouilles et études 2005 - 2009. Oxford: Archaeopress. p 135–178.
Higham T, Jacobi R, Basell L, Ramsey CB, Chiotti L, Nespoulet R. 2011. Precision dating of the Palaeolithic: a new radiocarbon chronology for the Abri Pataud (France), a key Aurignacian sequence. Journal of Human Evolution 61:549–563.
Higham T, Ramsey CB, Karavanić I, Smith FH, Trinkaus E. 2006. Revised direct radiocarbon dating of the Vindija G1 Upper Paleolithic Neandertals. Proc Natl Acad Sci USA 103:553–557.
Hublin J-J, Talamo S, Julien M, David F, Connet N, Bodu P, Vandermeersch B, Richards MP. 2012. Radiocarbon dates from the Grotte du Renne and Saint-Césaire support a Neandertal origin for the Châtelperronian. Proceedings of the National Academy of Sciences of the United States of America 109:18743–18748.
Jelinek AJ. 2013. Neandertal lithic industries at La Quina. Tucson: University of Arizona Press. xxv, 419.
Jelinek AJ, Farrand WR, Haas G, Horowitz A, Goldberg P. 1973. New excavations at the Tabun cave, Mount Carmel, Israel, 1967-1972 A preliminary report. PALEO 1:151–183.
Jelinek J. 2012. The Mladeč finds and their evolutionary importance. Anthropologie 50:167–176.
Joffroy R, Mouton lP. 1946. La station magdalénienne de Farincourt (H.-M.). Bulletin de la Société préhistorique de France 43:91–100.
Jöris O, Weninger B. Coping with the Cold. On the Climatic context of the Moravian Mid Upper Palaeolithic.
Langlais M, Costamagno S, Laroulandie V, Pétillon J-M, Discamps E, Mallye J, Cochard D, Kuntz D. 2012. The evolution of Magdalenian societies in South-West France between 18,000 and 14,000 calBP: Changing environments, changing tool kits. Quaternary International 272-273:138–149.
Langlais M, Laroulandie V, Costamagno S, Pétillon J-M, Mallye J, Lacrampe-Cuyaubère F, Boudadi-Maligne M, Barshay-Szmidt C, Masset C, Pubert E et al. 2015. Premiers temps du Magdalénien en Gironde réévaluation des fouilles Trécolle à Saint-Germain-la-Rivière (France). bspf 112:5–58.
Leroi-Gourhan A. 1958. Etude des restes humains fossiles provenant des grottes d'Arcy-sur-Cure.
Leroi-Gourhan A. 1961. Les fouilles d'Arcy-sur-Cure (Yonne). galip 4:3–16.
Leroi-Gourhan A. 1988. Le passage Moustérien-Chatelperronnien à Arcy-sur-Cure. bspf 85:102–104.
Manzi G, Passarello P. 1995. At the Archaic/Modern Boundary of the Genus Homo: The Neandertals From Grotta Breuil. Current Anthropology 36:355–366.
Marra F, Ceruleo P, Jicha B, Pandolfi L, Petronio C, Salari L. 2015. A new age within MIS 7 for the Homo neanderthalensis of Saccopastore in the glacio-eustatically forced sedimentary successions of the Aniene River Valley, Rome. Quaternary Science Reviews 129:260–274.
Mason SLR, Hather JG, Hillman GC. 1994. Preliminary investigation of the plant macro-remains from Dolní Věstonice II, and its implications for the role of plant foods in Palaeolithic and Mesolithic Europe. Antiquity 68:48–57.
Mellars P, Grün R. 1991. A Comparison of the Electron Spin Resonance and Thermoluminescence Dating Methods: The Results of ESR Dating at Le Moustier (France). CAJ 1:269–276.
Mercier N, Valladas H. 1998. Datations. galip 40:70–71.
Mercier N, Valladas H. 2003. Reassessment of TL age estimates of burnt flints from the Paleolithic site of Tabun Cave, Israel. Journal of Human Evolution 45:401–409.
Mercier N, Valladas H, Joron JL, Reyss J-L, Lévêque F, Vandermeersch B. 1991. Thermoluminescence dating of the late Neanderthal remains from Saint-Césaire. Nature 351:737 EP -.
Mester Z, Coqueugniot H, Tillier A-M, Rosendahl W, Friedrich R, Zink A, Maixner F, Dutour O, Bereczki Z, Gasparik M et al. 2023. First direct dating of the Late Neanderthal remains from Subalyuk Cave in Northern Hungary. Anthropologischer Anzeiger; Bericht uber die biologisch-anthropologische Literatur.
Montet-White A, Evin J, Stafford T. 2002. Les datations radiocarbone des amas osseux de Solutré. Mémoires de la Société préhistorique française 30:181–189.
Morin E. 2008. Evidence for declines in human population densities during the early Upper Paleolithic in western Europe. Proc Natl Acad Sci USA 105:48–53.
Morin E, editor. 2012. Reassessing paleolithic subsistence: The Neandertal and modern human foragers of Saint-Césaire. Cambridge: Cambridge University Press. 358 p.
Müller K, Reiche I. 2011. Differentiation of archaeological ivory and bone materials by micro-PIXE/PIGE with emphasis on two Upper Palaeolithic key sites: Abri Pataud and Isturitz, France. Journal of Archaeological Science 38:3234–3243.
Musil R. 2010. The Environment of the Middle Palaeolithic Sites in central and Eastern Europe. Middle Palaeolitihic Human Activity and Palaeoecology: New Discoveries and Ideas. Acta Universitatis Wratislaviensis 3207:121–179.
Oakley KP, Campbell BG, Molleson TI, editors. 1971. Catalogue of fossil hominids: Part II: Europe. London: Trustees of the British Museum Natural History. 379 p.
Pelegrin J, O 'Farrell M. 2005. Les lamelles retouchées ou utilisées de Castanet: Musée National d'Histoire et d'Art. 103-121.
Pinilla B, Dennison J, Pérez-Pérez A, Puech P-F, Puech B. 2016. Usure Dentaire et Mode Masticatoire de la Dame de Cavillon. In: Lumley H de, editor. La grotte du Cavillon: Sous la falaise des Baousse Rousse Grimaldi, Vintimille, Italie. Paris: CNRS éditions. p 949–967.
Quam R, Martínez I, JL A. 2011. New Observations on the Human Fossils from Petit-Puymoyen (Charente). PA:95–105.
Ramirez Rozzi FV, d'Errico F, Vanhaeren M, Grootes PM, Kerautret B, Dujardin V. 2009. Cutmarked human remains bearing Neandertal features and modern human remains associated with the Aurignacian at Les Rois. Journal of anthropological sciences = Rivista di antropologia JASS 87:153–185.
Rink WJ, Schwarcz HP, Lee HK, Rees‐Jones J, Rabinovich R, Hovers E. 2001. Electron spin resonance (ESR) and thermal ionization mass spectrometric (TIMS) 230 Th/ 234 U dating of teeth in Middle Paleolithic layers at Amud Cave, Israel. Geoarchaeology 16:701–717.
Rougier H. 2003. Étude descriptive et comparative de Biache-Saint-Vaast 1 (Biache-Saint-Vaast, Pas-de-Calais, France) [Doctoral Thesis]. Bordeaux: Université de Bordeaux.
Schwarcz HP, Buhay WM, Grün R, Valladas H, Tchernov E, Bar-Yosef O, Vandermeersch B. 1989. ESR dating of the Neanderthal site, Kebara Cave, Israel. Journal of Archaeological Science 16:653–659.
Schwartz JH, Tattersall I. 2002. Terminology and craniodental morphology of genus Homo (Europe). New York, NY: Wiley-Liss. 388 p.
Schwartz JH, Tattersall I. 2003. Craniodental morphology of genus Homo (Africa and Asia). New York, NY: Wiley-Liss. XI, 603 S.
Semal P, Rougier H, Crevecoeur I, Jungels C, Flas D, Hauzeur A, Maureille B, Germonpré M, Bocherens H, Pirson S et al. 2009. New data on the late Neandertals: direct dating of the Belgian Spy fossils. American Journal of Physical Anthropology 138:421–428.
Skinner AR. 2011. Current topics in ESR dating. Radiation Measurements 46:749–753.
Soressi M, Jones HL, Rink WJ, Maureille B, Tillier A-M. 2007. The Pech-de-l'Azé I Neandertal child: ESR, uranium-series, and AMS 14C dating of its MTA type B context. Journal of Human Evolution 52:455–466.
Svoboda JA. 2005. The Neandertal extinction in eastern Central Europe. Quaternary International 137:69–75.
Svoboda JA. 2008. The upper paleolithic burial area at Predmostí: ritual and taphonomy. Journal of Human Evolution 54:15–33.
Svoboda JA, van der Plicht J, Kuželka V. 2002. Upper Palaeolithic and Mesolithic human fossils from Moravia and Bohemia (Czech Republic): some new 14 C dates. Antiquity 76:957–962.
Szmidt CC, Normand C, Burr GS, Hodgins GW, LaMotta S. 2010. AMS 14C dating the Protoaurignacian/Early Aurignacian of Isturitz, France. Implications for Neanderthal–modern human interaction and the timing of technical and cultural innovations in Europe. Journal of Archaeological Science 37:758–768.
Tournepiche JF, Couture C, Guadelli JL, Michel P. 1996. Neandertal remains of Rochelot cave hyena-den (St-Amant-de-Bonnieure, Charente, France): Les restes néandertaliens du repaire d'hyènes de la grotte de Rochelot (Saint-Amant-de-Bonnieure, Charente, France). Comptes Rendus de l'Academie des Sciences Serie 2, Sciences de la Terre et des Planetes 322:429–435.
Toussaint M, Bonjean D, Hublin J-J, editors. 2014. The Scladina I-4A Juvenile Neandertal (Andenne, Belgium): Palaeoanthropology and context. Liège: Université de Liège. 464 p.
Toussaint M, Olejniczak AJ, El Zaatari S, Cattelain P, Flas D, Letourneux C, Pirson S. 2010. The Neandertal lower right deciduous second molar from Trou de l'Abîme at Couvin, Belgium. Journal of Human Evolution 58:56–67.
Toussaint M, Pirson S. 2006. Neandertal Studies in Belgium: 2000–2005. Periodicum biologorum 108:373–387.
Trinkaus E, Svoboda JA, editors. 2006. Early modern human evolution in Central Europe: The people of Dolní Věstonice and Pavlov. Oxford: Oxford University Press. 489 p.
Valladas H, Geneste JM, Joron JL, Chadelle JP. 1986. Thermoluminescence dating of Le Moustier (Dordogne, France). Nature 322:452–454.
Vallois H-V. 1958. Les restes humains d'âge aurignacien de la grotte des Rois, Charente. bmsap 9:138–159.
van Andel T, Tzedakis PC. 1996. Palaeolithic landscapes of Europe and environs, 150,000-25,000 years ago: An overview. Quaternary Science Reviews 15:481–500.
Vanhaeren M, d’Errico F. 2005. Grave goods from the Saint-Germain-la-Rivière burial: Evidence for social inequality in the Upper Palaeolithic. Journal of Anthropological Archaeology 24:117–134.
Vanhaeren M, d'Errico F. 2001. La parure de l'enfant de la Madeleine (fouilles Peyrony). Un nouveau regard sur l'enfance au Paléolithique supérieur. Paléo, Revue d’Archéologie Préhistorique 13:201–240.
Verna C. Les restes humains moustériens de la Station Amont de la Quina - (Charente, France) contexte archéologiqe et constitution de l'assemblage étude morphologique et métrique des restes crânio-faciaux apport à l'étude de la variation néandertalienne: Bordeaux 1.
Vialet A, Modesto-Mata M, Martinón-Torres M, Martínez de Pinillos M, Bermúdez de Castro JM. 2018. A reassessment of the Montmaurin-La Niche mandible (Haute Garonne, France) in the context of European Pleistocene human evolution. PloS one 13:e0189714.
Vlcek E. 1969. Neandertaler der Tschechoslowakei.: Academia, Verlag d. Tschechoslowak. Akad. d. Wiss.
Wild EM, Paunovic M, Rabeder G, Steffan I, Steier P. 2001. Age Determination of Fossil Bones from the Vindija Neanderthal Site in Croatia. Radiocarbon 43:1021–1028.
Wild EM, Teschler-Nicola M, Kutschera W, Steier P, Trinkaus E, Wanek W. 2005. Direct dating of Early Upper Palaeolithic human remains from Mladec. Nature 435:332–335.
Willman JC. 2016. The Non-Masticatory Use of the Anterior Teeth Among Late Pleistocene Humans [Dissertation]. St. Louis: Washington University.
Wood BA. 2011. Wiley-Blackwell encyclopedia of human evolution. Oxford: Wiley-Blackwell.
